# Supplementary material for: Divergent Risks of Hematologic Malignancies Associated with GLP-1 Receptor Agonists and SGLT2 Inhibitors: Preliminary Findings from a Pilot Network Meta-Analysis
Source: Biomolecules. 2025 Nov 19;15(11):1622. doi: 10.3390/biom15111622 (PMC12650725; doi:10.3390/biom15111622)
Supplement: Supplementary file 1 [file biomolecules-15-01622-s001.zip]

Archive with 1 entries (1 files):
- biomolecules-3897098-supplementary.pdf
